# Supplementary material for: Neuroprotective effects of morroniside from Cornus officinalis sieb. Et zucc against Parkinson’s disease via inhibiting oxidative stress and ferroptosis
Source: BMC Complement Med Ther. 2023 Jul 1;23:218. doi: 10.1186/s12906-023-03967-0 (PMC10314491; doi:10.1186/s12906-023-03967-0)
Supplement: Supplementary file 1 — Additional file 1 [file 12906_2023_3967_MOESM1_ESM.xls]

## Sheet: Sheet1
		figure1C
		Top-half part						Bottom-half part						Full length
		3.02	2.52	2.4	2.65	2.15	2.31	2.21	2.9	3.4	2.84	2.8	2.7	5.23	5.42	5.8	5.48	5.5	5.6
		5.05	4.21	3.18	4.15	4.21	3.15	3.49	3	2.03	2.84	2.5	2.31	8.54	7.21	5.21	6.99	6	6.1
		3.49	4.02	5.23	4.25	4.13	3.45	2.9	2.8	2.77	2.82	2.7	2.4	6.39	6.82	8	7.07	8	7.3
		3.24	2.96	1.68	2.63	2.31	1.26	2.49	2.4	2.31	2.4	2.34	2.4	5.73	5.36	3.99	5.03	5	4.6
		3.27	3.77	2.99	3.34	2.97	3	0.97	2.34	2.16	1.82	1.3	1.2	4.24	6.11	5.15	5.17	5.1	5.3
		3.3	2.9	2.71	2.97	2.7	2.6	2.12	2.15	1.47	1.91	2.1	1.5	5.42	5.05	4.18	4.88	5	4.85
		figure 2D
		Control	Model	L-morroniside	M-morroniside	H-morroniside	Madopar
		0.328318	0.177989	0.237405	0.269816	0.29491	0.271844
		0.342827	0.160916	0.224432	0.2472	0.285245	0.252491
		0.306558	0.171312	0.204592	0.259756	0.306654	0.263936
		figure 3B
		Control	Model	L-morroniside	M-morroniside	H-morroniside	Madopar
		0.854	1.23	1.233	1.145	0.891	0.927
		0.734	1.132	1.149	0.984	0.922	0.873
		0.818	1.324	1.057	1.115	0.8	1.046
		figure 3C
		Control	Model	L-morroniside	M-morroniside	H-morroniside	Madopar
		1.23	0.53	0.65	0.891	0.927	1.145
		1.132	0.4	0.72	0.922	0.873	0.984
		0.89	0.48	0.89	0.8	1.046	1.115
		figure 3E
		L-morroniside			M-morroniside			H-morroniside			Madopar
		1.621	1.587	1.761	1.656	1.791	1.769	1.918	2	1.98	1.839	2.013	2.13
		3.172	3.483	3.184	3.007	3.091	3.358	2.997	2.704	2.999	3.435	2.906	2.901
		figure 3F
		Model			L-morroniside			M-morroniside			H-morroniside			Madopar
		0.24	0.26	0.25	0.27	0.33	0.5	0.61	0.67	0.41	0.99	0.76	0.77	0.55	0.62	0.83
		0.4	0.24	0.55	0.5	0.49	0.53	0.65	0.68	0.55	0.88	1.06	0.66	0.51	0.84	0.83
		figure 3H
		Low			Medium			High			Madopar
		0.34705	0.215842	0.120677	0.593001	0.439303	0.199445	1.06184	0.868486	0.742869	0.937671	0.660459	0.625482
		0.541856	0.522679	0.163718	0.633678	0.596588	0.378652	1.00208	0.938273	0.625774	0.876767	0.736292	0.490537
		0.362396	0.501322	0.563732	0.56261	0.690151	0.648512	0.886923	0.871309	0.942567	0.640721	0.81128	0.796309
		0.34705	0.541856	0.362396	0.593001	0.633678	0.56261	1.06184	1.00208	0.886923	1.06184	1.00208	0.886923
		0.215842	0.522679	0.501322	0.439303	0.596588	0.690151	0.868486	0.938273	0.871309	0.868486	0.938273	0.871309
		figure 4A
		0	2.5	5	10	20
		0.6724	0.6745	0.712	0.7236	0.7594
		0.7031	0.691	0.7068	0.7169	0.7908
		0.6885	0.7025	0.6894	0.7084	0.7646
		0.6397	0.7041	0.7221	0.7497	0.7415
		0.675925	0.693025	0.707575	0.72465	0.69
		figure 4B
		0.7941	0.6142	0.75	0.5486	0.6704
		0.7532	0.6358	0.76	0.5013	0.6883
		0.7749	0.5825	0.7282	0.5672	0.6011
		0.7324	0.6047	0.78	0.58286	0.6728
		0.76365	0.6093	0.71015	0.54999	0.65815
		figure 4C
		21.613	26.599	24.27	17.818	19.968	19.361	23.131	24.194	24.7	18.097	16.832	19.488	21.157	21.992	21.082
		0.234	0.16	0.17	0.293	0.283	0.327	0.19	0.18	0.2	0.34	0.342	0.324	0.275	0.25	0.255
		figure 4D
	GPX4	1.03	0.96	1.01	0.56	0.49	0.59	0.84	0.96	0.55	0.41	0.36	0.46	0.65	0.81	0.53
	SLC7A11	1.04	1.03	0.94	0.72	0.58	0.6	0.91	0.98	0.74	0.52	0.49	0.56	0.66	0.92	0.66
		figue 4G
	Nrf2	0.888194	1.07219	1.04294	0.453653	0.666079	0.294957	0.687471	0.989133	0.871915	0.383276	0.445589	0.160442	0.57577	0.743707	0.69
	OH-1	0.98	1.02	1.12	0.56	0.415	0.35	0.71	0.89	0.97	0.423	0.45	0.35	0.65	0.73	0.69
		figure 5B
		0.34	0.492	0.378	0.539	0.425
		0.351	0.441	0.435	0.463	0.455
		0.319	0.47	0.4	0.482	0.409
		figure 5D
	GPX4	1.02764	1.04961	0.932154	0.619235	0.572418	0.547237	0.961938	0.901988	0.772376	0.430318	0.404666	0.456523	0.804515	0.665825	0.669605
	SLC7A11	0.899026	1.11782	0.985381	0.429822	0.616316	0.518335	0.658373	0.859013	0.867278	0.364891	0.483219	0.366012	0.544506	0.73116	0.640816
	FTH-1	1.11782	0.932154	0.985381	0.53	0.62	0.54	0.87	0.85	0.79	0.430318	0.364891	0.483219	0.56	0.61	0.68
	FPN	1.02764	0.899026	1.04961	0.51	0.48	0.52	0.658373	0.772376	0.859013	0.45	0.404666	0.39	0.54	0.58	0.61
